# Supplementary material for: Formation of PLGA–PEDOT: PSS Conductive Scaffolds by Supercritical Foaming
Source: Materials (Basel). 2023 Mar 18;16(6):2441. doi: 10.3390/ma16062441 (PMC10057315; doi:10.3390/ma16062441)
Supplement: Supplementary file 1 [file materials-16-02441-s001.zip]

Archive with 1 entries (1 files):
- materials-2138890-supplementary.pdf
